# Supplementary material for: ENTRAIN: integrating trajectory inference and gene regulatory networks with spatial data to co-localize the receptor–ligand interactions that specify cell fate
Source: Bioinformatics. 2023 Dec 19;39(12):btad765. doi: 10.1093/bioinformatics/btad765 (PMC10752580; doi:10.1093/bioinformatics/btad765)
Supplement: btad765_Supplementary_Data [file btad765_supplementary_data.zip]

Archive with 8 entries (8 files):
- Kyaw et al_Supplementary_Information_FINAL_231213.docx
- supp6_validation_dpi.png
- Supp1_Velo_Method_dpi.png
- supFig3_comparison_dpi.png
- rebuttal_supp4_different_methods_1200.png
- Supplementary Tables 1_2_3.xlsx
- supp_veloconfidence_dpi.png
- supp5_celloracle_dpi.png
