# Supplementary material for: ENTRAIN: integrating trajectory inference and gene regulatory networks with spatial data to co-localize the receptor–ligand interactions that specify cell fate
Source: Bioinformatics. 2023 Dec 19;39(12):btad765. doi: 10.1093/bioinformatics/btad765 (PMC10752580; doi:10.1093/bioinformatics/btad765)
Supplement: btad765_Supplementary_Data [file btad765_supplementary_data.zip › Supplementary Tables 1_2_3.xlsx]

## Sheet: Table S1
	ligand	variable	value	PubMed	Supported
3	Bdnf	vcluster2	0.641845	12676795	TRUE
15	Bdnf	vcluster5	0.307936	12676795	TRUE
18	Bdnf	vcluster1	0.641316	12676795	TRUE
8	Cntn2	vcluster0	0.507552	29777776	TRUE
24	Cntn2	vcluster4	0.567705	29777776	TRUE
4	Dkk2	vcluster2	0.545193	30035713	TRUE
19	Dkk2	vcluster1	0.590031	30035713	TRUE
22	Efna2	vcluster4	0.700554	28924206	TRUE
2	Flrt2	vcluster2	1.27092	21673655, 34301831	TRUE
6	Flrt2	vcluster0	1.51423	21673655, 34301831	TRUE
11	Flrt2	vcluster5	0.464104	21673655, 34301831	TRUE
17	Flrt2	vcluster1	0.73282	21673655, 34301831	TRUE
23	Flrt2	vcluster4	0.648162	21673655, 34301831	TRUE
9	Flrt3	vcluster0	0.447054	21673655, 34301831	TRUE
12	Lamb1	vcluster5	0.358203	18651950	TRUE
5	Pdgfc	vcluster2	0.492855	23771592	TRUE
25	Rspo3	vcluster4	0.516937	x	FALSE
1	Sema6d	vcluster2	1.57136	22632726, 27787839, 12110693	TRUE
7	Sema6d	vcluster0	1.07834	22632726, 27787839, 12110693	TRUE
13	Sema6d	vcluster5	0.349354	22632726, 27787839, 12110693	TRUE
16	Sema6d	vcluster1	0.938772	22632726, 27787839, 12110693	TRUE
21	Slit2	vcluster4	0.720894	27578174	TRUE
14	Tnfsf9	vcluster5	0.324396	23925549	TRUE
10	Wnt7b	vcluster0	0.436251	12843296, 23847469	TRUE
20	Wnt7b	vcluster1	0.544304	12843296, 23847469	TRUE

## Sheet: Table S2
	ligand	score	Phenotype	Method	Metric	PubMed	Supported
1	Adipoq	30.1736	Ryan_Prebs	CellCall	expr_l_r_log2_scale	¬†33815378	TRUE
2	Tgfb3	8.26218	Ryan_Prebs	CellCall	expr_l_r_log2_scale	27563484, 2445887	TRUE
3	Tgfb2	7.54436	Ryan_Prebs	CellCall	expr_l_r_log2_scale	27563484, 2445887	TRUE
4	Tgfb1	2.31757	Ryan_Prebs	CellCall	expr_l_r_log2_scale	12739785	TRUE
5	Mfng	41.2299	Ryan_Osteoblast	CellCall	expr_l_r_log2_scale	x	FALSE
6	Dll1	26.2372	Ryan_Osteoblast	CellCall	expr_l_r_log2_scale	27735989	TRUE
7	Dll4	26.2372	Ryan_Osteoblast	CellCall	expr_l_r_log2_scale	35119364	TRUE
8	Jag1	13.1697	Ryan_Osteoblast	CellCall	expr_l_r_log2_scale	27416809	TRUE
9	Adam17	5.30646	Ryan_Osteoblast	CellCall	expr_l_r_log2_scale	x	FALSE
10	Igf1	2.41666	Ryan_Osteoblast	CellCall	expr_l_r_log2_scale	26273502	TRUE
11	Wnt1	40.7495	Manno_Neuroblast	CellCall	expr_l_r_log2_scale	24431302	TRUE
12	Sost	27.7415	Manno_Neuroblast	CellCall	expr_l_r_log2_scale	x	FALSE
13	Wnt2b	27.7415	Manno_Neuroblast	CellCall	expr_l_r_log2_scale	24431302	TRUE
14	Rspo4	27.7279	Manno_Neuroblast	CellCall	expr_l_r_log2_scale	x	FALSE
15	Wnt3	27.034	Manno_Neuroblast	CellCall	expr_l_r_log2_scale	23847469	TRUE
16	Dcn	24.0466	Manno_Neuroblast	CellCall	expr_l_r_log2_scale	x	FALSE
17	Wnt3a	23.8061	Manno_Neuroblast	CellCall	expr_l_r_log2_scale	23847469	TRUE
18	Wnt6	21.5131	Manno_Neuroblast	CellCall	expr_l_r_log2_scale	x	FALSE
19	Wnt7a	19.8702	Manno_Neuroblast	CellCall	expr_l_r_log2_scale	23847469	TRUE
20	Wnt7b	19.775	Manno_Neuroblast	CellCall	expr_l_r_log2_scale	23847469	TRUE
21	Rspo2	11.8754	Manno_Neuroblast	CellCall	expr_l_r_log2_scale	30146491	TRUE
22	Wnt4	10.7841	Manno_Neuroblast	CellCall	expr_l_r_log2_scale	10851180	TRUE
23	Nectin3	7.42418	Manno_Neuroblast	CellCall	expr_l_r_log2_scale	x	FALSE
24	Dkk1	7.2913	Manno_Neuroblast	CellCall	expr_l_r_log2_scale	21347250	TRUE
25	Rspo3	7.06021	Manno_Neuroblast	CellCall	expr_l_r_log2_scale	x	FALSE
26	Nectin1	6.57396	Manno_Neuroblast	CellCall	expr_l_r_log2_scale	x	FALSE
27	Wnt9a	6.30188	Manno_Neuroblast	CellCall	expr_l_r_log2_scale	10851180	TRUE
28	Rspo1	5.1875	Manno_Neuroblast	CellCall	expr_l_r_log2_scale	x	FALSE
29	Fgf10	4.38629	Manno_Neuroblast	CellCall	expr_l_r_log2_scale	14975721	TRUE
30	Fgf8	4.38629	Manno_Neuroblast	CellCall	expr_l_r_log2_scale	26634071	TRUE
31	Il21	0.0874973	Ryan_Prebs	NicheNet	pearson	7814861	TRUE
32	Dll1	0.0618741	Ryan_Prebs	NicheNet	pearson	17878313, 33613531	TRUE
33	Psen1	0.059818	Ryan_Prebs	NicheNet	pearson	x	FALSE
34	Tnfsf13b	0.0594276	Ryan_Prebs	NicheNet	pearson	30349534, 19421318	TRUE
35	Ccl26	0.0585531	Ryan_Prebs	NicheNet	pearson	x	FALSE
36	Il15	0.0576379	Ryan_Prebs	NicheNet	pearson	7814861, 19361783	TRUE
37	Il7	0.0534147	Ryan_Prebs	NicheNet	pearson	22421572	TRUE
38	Adam17	0.0527733	Ryan_Prebs	NicheNet	pearson	17371977	TRUE
39	Dll4	0.0525213	Ryan_Prebs	NicheNet	pearson	33613531	TRUE
40	Col4a1	0.052226	Ryan_Prebs	NicheNet	pearson	x	FALSE
41	Csf3	0.0513774	Ryan_Prebs	NicheNet	pearson	x	FALSE
42	Nrtn	0.0509826	Ryan_Prebs	NicheNet	pearson	x	FALSE
43	Il5	0.050228	Ryan_Prebs	NicheNet	pearson	16895557	TRUE
44	Ccl8	0.0501052	Ryan_Prebs	NicheNet	pearson	x	FALSE
45	Ifnl2	0.0496506	Ryan_Prebs	NicheNet	pearson	x	FALSE
46	Il4	0.0492408	Ryan_Prebs	NicheNet	pearson	3260922	TRUE
47	Ccl7	0.0488448	Ryan_Prebs	NicheNet	pearson	x	FALSE
48	Lamb2	0.0479205	Ryan_Prebs	NicheNet	pearson	x	FALSE
49	Lta	0.0476753	Ryan_Prebs	NicheNet	pearson	9892622	TRUE
50	Cxcl12	0.0471378	Ryan_Prebs	NicheNet	pearson	17966390	TRUE
51	Bmp5	0.0995613	Manno_Neuroblast	NicheNet	pearson	11861481	TRUE
52	Vcam1	0.0851431	Manno_Neuroblast	NicheNet	pearson	28728023	TRUE
53	Nlgn2	0.084532	Manno_Neuroblast	NicheNet	pearson	15620359	TRUE
54	Dkk1	0.0822272	Manno_Neuroblast	NicheNet	pearson	15696161	TRUE
55	Wnt3	0.0792674	Manno_Neuroblast	NicheNet	pearson	23847469	TRUE
56	Bmp4	0.0788814	Manno_Neuroblast	NicheNet	pearson	11044412, 8893018	TRUE
57	Col4a1	0.0771835	Manno_Neuroblast	NicheNet	pearson	x	FALSE
58	Bmp7	0.076572	Manno_Neuroblast	NicheNet	pearson	1438217	TRUE
59	Efnb1	0.076299	Manno_Neuroblast	NicheNet	pearson	19672298	TRUE
60	Efnb3	0.0736289	Manno_Neuroblast	NicheNet	pearson	x	FALSE
61	Nrtn	0.0727475	Manno_Neuroblast	NicheNet	pearson	9634558	TRUE
62	Serping1	0.0716482	Manno_Neuroblast	NicheNet	pearson	x	FALSE
63	Adam9	0.0709289	Manno_Neuroblast	NicheNet	pearson	x	FALSE
64	Npnt	0.0709187	Manno_Neuroblast	NicheNet	pearson	x	FALSE
65	Efnb2	0.0700478	Manno_Neuroblast	NicheNet	pearson	22983209	TRUE
66	Lama1	0.0694398	Manno_Neuroblast	NicheNet	pearson	18651950	TRUE
67	Bdnf	0.0691498	Manno_Neuroblast	NicheNet	pearson	12676795	TRUE
68	Fgf10	0.0688887	Manno_Neuroblast	NicheNet	pearson	14975721	TRUE
69	Sema3a	0.0686073	Manno_Neuroblast	NicheNet	pearson	34045951	TRUE
70	Sema4d	0.0676864	Manno_Neuroblast	NicheNet	pearson	34045951	TRUE
71	Il1b	0.175197	Ryan_Osteoblast	NicheNet	pearson	26273502	TRUE
72	Tgfb1	0.161069	Ryan_Osteoblast	NicheNet	pearson	27563484	TRUE
73	Tnf	0.128387	Ryan_Osteoblast	NicheNet	pearson	28477234	TRUE
74	Bmp5	0.127982	Ryan_Osteoblast	NicheNet	pearson	28497879	TRUE
75	Bmp2	0.12637	Ryan_Osteoblast	NicheNet	pearson	15254224	TRUE
76	Pth	0.125826	Ryan_Osteoblast	NicheNet	pearson	8889836	TRUE
77	Wnt1	0.115224	Ryan_Osteoblast	NicheNet	pearson	35675541	TRUE
78	Mmp13	0.112855	Ryan_Osteoblast	NicheNet	pearson	x	FALSE
79	Dkk1	0.111871	Ryan_Osteoblast	NicheNet	pearson	18687985	TRUE
80	Fgf2	0.111576	Ryan_Osteoblast	NicheNet	pearson	21987573	TRUE
81	Il1a	0.104011	Ryan_Osteoblast	NicheNet	pearson	27220839	TRUE
82	Fgf4	0.103281	Ryan_Osteoblast	NicheNet	pearson	25873956	TRUE
83	Ctgf	0.102064	Ryan_Osteoblast	NicheNet	pearson	20534727	TRUE
84	Inhba	0.100637	Ryan_Osteoblast	NicheNet	pearson	27846781	TRUE
85	Tgfb3	0.0993135	Ryan_Osteoblast	NicheNet	pearson	27563484	TRUE
86	Col5a3	0.0991369	Ryan_Osteoblast	NicheNet	pearson	x	FALSE
87	Tgfb2	0.0986352	Ryan_Osteoblast	NicheNet	pearson	27563484	TRUE
88	Il6	0.0986082	Ryan_Osteoblast	NicheNet	pearson	30923130	TRUE
89	Fgf23	0.0972231	Ryan_Osteoblast	NicheNet	pearson	25873956	TRUE
90	Ppbp	0.0936216	Ryan_Osteoblast	NicheNet	pearson	x	FALSE
91	Sema6d	0.938772	Manno_Neuroblast	Entrain	VarImp	22632726	TRUE
92	Flrt2	0.73282	Manno_Neuroblast	Entrain	VarImp	21673655, 34301831	TRUE
93	Bdnf	0.641316	Manno_Neuroblast	Entrain	VarImp	12676795	TRUE
94	Dkk2	0.590031	Manno_Neuroblast	Entrain	VarImp	30035713	TRUE
95	Wnt7b	0.544304	Manno_Neuroblast	Entrain	VarImp	23847469	TRUE
96	Sfrp2	0.511068	Manno_Neuroblast	Entrain	VarImp	22290867	TRUE
97	Cmtm8	0.480428	Manno_Neuroblast	Entrain	VarImp	x	FALSE
98	Dll1	0.433801	Manno_Neuroblast	Entrain	VarImp	36590296, 23695674	TRUE
99	Tnfsf9	0.421376	Manno_Neuroblast	Entrain	VarImp	23925549	TRUE
100	Tgfb2	0.419165	Manno_Neuroblast	Entrain	VarImp	28130363	TRUE
101	Txlna	0.416933	Manno_Neuroblast	Entrain	VarImp	x	FALSE
102	Vegfc	0.404785	Manno_Neuroblast	Entrain	VarImp	12181492	TRUE
103	Pdgfd	0.400445	Manno_Neuroblast	Entrain	VarImp	23771592	TRUE
104	Eda	0.395214	Manno_Neuroblast	Entrain	VarImp	x	FALSE
105	Jam3	0.394372	Manno_Neuroblast	Entrain	VarImp	x	FALSE
106	Jam2	0.383592	Manno_Neuroblast	Entrain	VarImp	x	FALSE
107	Jag1	0.376487	Manno_Neuroblast	Entrain	VarImp	31202705	TRUE
108	Bmp4	0.366626	Manno_Neuroblast	Entrain	VarImp	27293450	TRUE
109	Cntn2	0.359842	Manno_Neuroblast	Entrain	VarImp	29777776	TRUE
110	Ctf1	0.359795	Manno_Neuroblast	Entrain	VarImp	28601931	TRUE
111	Ptdss1	7.83297	Ryan_Prebs	Entrain	VarImp	33830176, 21423173	TRUE
112	Vcam1	6.52339	Ryan_Prebs	Entrain	VarImp	17067679	TRUE
113	Tnfsf13b	6.01601	Ryan_Prebs	Entrain	VarImp	30349534, 19421318	TRUE
114	Il7	5.36132	Ryan_Prebs	Entrain	VarImp	22421572	TRUE
115	Dll1	4.97306	Ryan_Prebs	Entrain	VarImp	17878313, 33613531	TRUE
116	Dkk2	4.81502	Ryan_Prebs	Entrain	VarImp	17143291, 18768830	TRUE
117	Jag1	4.6883	Ryan_Prebs	Entrain	VarImp	33613531	TRUE
118	Il2	4.67419	Ryan_Prebs	Entrain	VarImp	11683951	TRUE
119	Il15	4.65146	Ryan_Prebs	Entrain	VarImp	7814861, 19361783	TRUE
120	Lama2	4.59663	Ryan_Prebs	Entrain	VarImp	x	FALSE
121	Cd34	4.59395	Ryan_Prebs	Entrain	VarImp	x	FALSE
122	Tgfb2	4.51152	Ryan_Prebs	Entrain	VarImp	30544541	TRUE
123	Igf1	4.40749	Ryan_Prebs	Entrain	VarImp	1515639	TRUE
124	Adam15	4.40598	Ryan_Prebs	Entrain	VarImp	16818733	TRUE
125	Clec11a	4.32508	Ryan_Prebs	Entrain	VarImp	x	FALSE
126	Dkk1	4.04837	Ryan_Prebs	Entrain	VarImp	x	FALSE
127	Adam17	3.87738	Ryan_Prebs	Entrain	VarImp	x	FALSE
128	Nrtn	3.80979	Ryan_Prebs	Entrain	VarImp	x	FALSE
129	Ccl7	3.7971	Ryan_Prebs	Entrain	VarImp	x	FALSE
130	Thbs2	3.68601	Ryan_Prebs	Entrain	VarImp	x	FALSE
131	Tgfb1	1.17579	Ryan_Osteoblast	Entrain	VarImp	27563484	TRUE
132	Il1b	0.964886	Ryan_Osteoblast	Entrain	VarImp	26273502	TRUE
133	Tgfb2	0.884497	Ryan_Osteoblast	Entrain	VarImp	27563484	TRUE
134	Bmp2	0.688268	Ryan_Osteoblast	Entrain	VarImp	15254224	TRUE
135	Dkk1	0.539501	Ryan_Osteoblast	Entrain	VarImp	18687985	TRUE
136	Apoe	0.485186	Ryan_Osteoblast	Entrain	VarImp	19306956	TRUE
137	Igf1	0.421877	Ryan_Osteoblast	Entrain	VarImp	26273502	TRUE
138	Bmp5	0.399063	Ryan_Osteoblast	Entrain	VarImp	28497879	TRUE
139	Tnf	0.382588	Ryan_Osteoblast	Entrain	VarImp	28477234	TRUE
140	Osm	0.353942	Ryan_Osteoblast	Entrain	VarImp	30015860	TRUE
141	Ltb	0.315781	Ryan_Osteoblast	Entrain	VarImp	x	FALSE
142	Fgf2	0.315422	Ryan_Osteoblast	Entrain	VarImp	25873956	TRUE
143	Inhba	0.291526	Ryan_Osteoblast	Entrain	VarImp	27846781	TRUE
144	Ctf1	0.276984	Ryan_Osteoblast	Entrain	VarImp	x	FALSE
145	Ihh	0.274106	Ryan_Osteoblast	Entrain	VarImp	14973297	TRUE
146	Has2	0.263166	Ryan_Osteoblast	Entrain	VarImp	17451373	TRUE
147	Fgf1	0.258387	Ryan_Osteoblast	Entrain	VarImp	25873956	TRUE
148	Il6	0.257097	Ryan_Osteoblast	Entrain	VarImp	30923130	TRUE
149	Sema3c	0.252851	Ryan_Osteoblast	Entrain	VarImp	34045951	TRUE
150	Adipoq	0.245389	Ryan_Osteoblast	Entrain	VarImp	x	FALSE
151	Nov	1.57586	Ratz_Oligodendrocytes	Giotto	PI	x	FALSE
152	Oxt	1.49429	Ratz_Oligodendrocytes	Giotto	PI	x	FALSE
153	Gal	1.44631	Ratz_Oligodendrocytes	Giotto	PI	x	FALSE
154	Fn1	1.37652	Ratz_Oligodendrocytes	Giotto	PI	25156142	TRUE
155	Crh	1.20854	Ratz_Oligodendrocytes	Giotto	PI	x	FALSE
156	Agt	1.15296	Ratz_Oligodendrocytes	Giotto	PI	x	FALSE
157	Vip	1.13992	Ratz_Oligodendrocytes	Giotto	PI	x	FALSE
158	Npnt	1.10914	Ratz_Oligodendrocytes	Giotto	PI	x	FALSE
159	Pdgfb	1.10663	Ratz_Oligodendrocytes	Giotto	PI	18093741	TRUE
160	Pf4	1.09633	Ratz_Oligodendrocytes	Giotto	PI	x	FALSE
161	Apln	1.08875	Ratz_Oligodendrocytes	Giotto	PI	x	FALSE
162	Calca	1.08417	Ratz_Oligodendrocytes	Giotto	PI	x	FALSE
163	Gast	1.0322	Ratz_Oligodendrocytes	Giotto	PI	x	FALSE
164	Pros1	0.985305	Ratz_Oligodendrocytes	Giotto	PI	x	FALSE
165	Hbegf	0.980329	Ratz_Oligodendrocytes	Giotto	PI	9693802	TRUE
166	Trh	0.94885	Ratz_Oligodendrocytes	Giotto	PI	x	FALSE
167	Wnt7b	0.889124	Ratz_Oligodendrocytes	Giotto	PI	33086038	TRUE
168	Angpt1	0.886357	Ratz_Oligodendrocytes	Giotto	PI	33510480	TRUE
169	Col1a1	0.880723	Ratz_Oligodendrocytes	Giotto	PI	x	FALSE
170	Slit2	0.83695	Ratz_Oligodendrocytes	Giotto	PI	22433866	TRUE
171	Dll3	1.00261	Ratz_Oligodendrocytes	Entrain	VarImp	16508301	TRUE
172	Tgfb2	0.76063	Ratz_Oligodendrocytes	Entrain	VarImp	8509457	TRUE
173	Crlf1	0.707907	Ratz_Oligodendrocytes	Entrain	VarImp	x	FALSE
174	Cntn2	0.659728	Ratz_Oligodendrocytes	Entrain	VarImp	2916583516508300	TRUE
175	Cd34	0.651734	Ratz_Oligodendrocytes	Entrain	VarImp	x	FALSE
176	Vgf	0.597256	Ratz_Oligodendrocytes	Entrain	VarImp	35918769	TRUE
177	Slit2	0.573925	Ratz_Oligodendrocytes	Entrain	VarImp	27578174	TRUE
178	Il18	0.470035	Ratz_Oligodendrocytes	Entrain	VarImp	16054598	TRUE
179	Alcam	0.45096	Ratz_Oligodendrocytes	Entrain	VarImp	31300520, 21421691	TRUE
180	Copa	0.444029	Ratz_Oligodendrocytes	Entrain	VarImp	x	FALSE
181	Sema6d	0.41703	Ratz_Oligodendrocytes	Entrain	VarImp	21831918	TRUE
182	Sema3a	0.347272	Ratz_Oligodendrocytes	Entrain	VarImp	21389227	TRUE
183	Lamb2	0.341394	Ratz_Oligodendrocytes	Entrain	VarImp	x	FALSE
184	Calr	0.339152	Ratz_Oligodendrocytes	Entrain	VarImp	x	FALSE
185	Inhbb	0.336553	Ratz_Oligodendrocytes	Entrain	VarImp	24917498	TRUE
186	Rspo1	0.336227	Ratz_Oligodendrocytes	Entrain	VarImp	x	FALSE
187	Jag2	0.317407	Ratz_Oligodendrocytes	Entrain	VarImp	21720386	TRUE
188	Scg2	0.309937	Ratz_Oligodendrocytes	Entrain	VarImp	x	FALSE
189	Bdnf	0.306624	Ratz_Oligodendrocytes	Entrain	VarImp	21976503	TRUE
190	Fgf12	0.304235	Ratz_Oligodendrocytes	Entrain	VarImp	36924298	TRUE

## Sheet: Table S3
	ligand	score	Phenotype	Supported	PMID
37	Dll3	7.87594e+06	Hes1	TRUE	10520600
36	Dll1	5.5986e+06	Hes1	TRUE	10520600
18	Reln	5.3648e+06	Hes1	TRUE	19571148
53	Nid1	3.92559e+06	Hes1	TRUE	18286610
49	Jag1	3.13136e+06	Hes1	TRUE	10520600
7	Tgfb2	3.03473e+06	Hes1	TRUE	19002158
59	Nxph1	2.67229e+06	Hes1	FALSE	x
55	Nlgn2	2.56593e+06	Hes1	FALSE	x
35	Dlk1	2.49216e+06	Hes1	TRUE	18237417
24	Ntf3	2.40975e+06	Hes1	TRUE	26786414
12	Jam2	2.13643e+06	Hes1	TRUE	31167130
30	Vegfc	2.03968e+06	Hes1	TRUE	22866202
14	Vcam1	1.91347e+06	Hes1	FALSE	x
77	Flrt2	1.77729e+06	Hes1	FALSE	x
6	Eda	1.70696e+06	Hes1	FALSE	x
16	Cntn2	1.65159e+06	Hes1	TRUE	27923395
31	Wnt5a	1.62925e+06	Hes1	FALSE	x
65	Sema3c	1.58979e+06	Hes1	FALSE	x
9	Nectin2	1.46352e+06	Hes1	FALSE	x
79	Sfrp2	1.46325e+06	Hes1	FALSE	x
37	Dll3	8.25807e+06	Hes5	TRUE	10520600
36	Dll1	5.08988e+06	Hes5	TRUE	10520600
18	Reln	4.89223e+06	Hes5	TRUE	19571148
53	Nid1	3.30386e+06	Hes5	TRUE	18286610
49	Jag1	3.04753e+06	Hes5	TRUE	10520600
7	Tgfb2	2.82554e+06	Hes5	TRUE	19002158
35	Dlk1	2.78205e+06	Hes5	TRUE	18237417
24	Ntf3	2.55883e+06	Hes5	TRUE	26786414
55	Nlgn2	2.40817e+06	Hes5	FALSE	x
59	Nxph1	2.2982e+06	Hes5	FALSE	x
12	Jam2	2.25459e+06	Hes5	TRUE	31167130
14	Vcam1	1.82499e+06	Hes5	FALSE	x
30	Vegfc	1.78178e+06	Hes5	TRUE	22866202
77	Flrt2	1.71732e+06	Hes5	FALSE	x
31	Wnt5a	1.69386e+06	Hes5	FALSE	x
16	Cntn2	1.68135e+06	Hes5	TRUE	27923395
73	Hdgf	1.6659e+06	Hes5	FALSE	x
75	Grn	1.56469e+06	Hes5	FALSE	x
23	Igf1	1.51757e+06	Hes5	TRUE	20181607
65	Sema3c	1.50948e+06	Hes5	FALSE	x
